# Supplementary material for: Study on the dry shrinkage characteristics and size effect of swell-shrink characteristic soil
Source: PLoS One. 2024 Aug 5;19(8):e0307679. doi: 10.1371/journal.pone.0307679 (PMC11299803; doi:10.1371/journal.pone.0307679)
Supplement: S1 Data — The data in the S1 Data cover the most essential data of this manuscript, which include the information embodied in Figs 7, 8, 10, and 14 of the manuscript. (XLSX) [file pone.0307679.s001.xlsx]

## Sheet: Sheet1
Various test data of red clay soil samples
Fig 7. Displacement in all directions on the surface of red clay.（Displacement of each characteristic point of soil samples in the X-direction and change of water content of soil samples with drying time）										Fig 7. Displacement in all directions on the surface of red clay.（Displacement of each characteristic point of soil samples in the Y-direction and change of water content of soil samples with drying time）										Fig 7. Displacement in all directions on the surface of red clay.（Displacement of each characteristic point of soil samples in Z-direction and change of water content of soil samples with drying time）										Fig 13（Void ratio Variation with water content）
t	D1	D2	D3	D4	D5	D6	D7	W		t	D1	D2	D3	D4	D5	D6	D7	W		t	D1	D2	D3	D4	G5	D6	D7	W		moisture content	Void ratio
min	mm	mm	mm	mm	mm	mm	mm	%		min	mm	mm	mm	mm	mm	mm	mm	%		min	mm	mm	mm	mm	mm	mm	mm	%		%
0	0	0	0	0	0	0	0	51.23		0	0	0	0	0	0	0	0	51.23		0	0	0	0	0	0	0	0	51.23		51.23	1.01637
10.05	0.13258	0.14736	0.01371	0.04522	0.03374	0.06793	0.02551	50.81		10.05	0.10273	0.05423	0.07285	0.04331	0.09388	0.05508	0.03388	50.81		10.05	0.40722	0.34249	0.1276	0.0782	0.24072	0.13425	0.1276	50.81		50.81	1.01217
20.0833	0.4716	0.44895	0.06713	0.1227	0.0908	0.20034	0.09621	50.387		20.0833	-0.12742	0.05857	-0.09752	0.04765	0.05243	0.01363	-0.00757	50.387		20.0833	0.50183	0.4493	0.26518	0.17855	0.46718	0.26093	0.26518	50.387		50.387	1.00794
30.1167	0.7358	0.70748	0.00467	0.09811	0.12141	0.3029	0.07152	49.967		30.1167	-0.21878	0.1568	-0.18888	0.14588	-0.00688	-0.04568	-0.06688	49.967		30.1167	0.60545	0.51582	0.3258	0.26387	0.68261	0.38006	0.38265	49.967		49.967	1.00374
40.1667	1.00996	1.07297	-0.14888	0.04028	0.11839	0.40764	0.03138	49.067		40.1667	-0.30125	0.2568	-0.27136	0.24588	-0.04956	-0.08836	-0.10956	49.067		40.1667	0.7159	0.61568	0.40258	0.36258	0.81653	0.5224	0.52467	49.067		49.067	0.99474
50.2	1.29357	1.45491	-0.26954	0.0156	0.14468	0.51121	-0.00885	48.167		50.2	-0.41258	0.3568	-0.38268	0.34588	-0.06973	-0.10853	-0.12973	48.167		50.2	0.81258	0.71599	0.5128	0.46588	1.02844	1.00702	0.70959	48.167		48.167	0.98574
60.25	1.47779	1.50803	-0.47279	-0.05803	0.18158	0.53269	-0.03033	47.277		60.25	-0.51236	0.4658	-0.48246	0.45488	-0.07095	-0.10975	-0.13095	47.277		60.25	0.91238	0.81569	0.6258	0.56268	1.22471	0.97611	0.81384	47.277		47.277	0.97684
70.2833	1.6719	1.61105	-0.6669	-0.16105	0.23519	0.52219	-0.01983	46.387		70.2833	-0.6258	0.5624	-0.5959	0.55148	-0.07392	-0.11272	-0.13392	46.387		70.2833	1.02585	0.91389	0.71258	0.62585	1.31517	1.05179	0.9607	46.387		46.387	0.96794
80.3333	1.98339	1.8729	-0.97839	-0.4229	0.1754	0.71555	-0.21319	45.497		80.3333	-0.71457	0.64123	-0.68467	0.63031	-0.16971	-0.20851	-0.22971	45.497		80.3333	1.13589	0.9719	0.81258	0.74268	1.41502	1.05076	1.0295	45.497		45.497	0.95904
90.3667	2.19075	2.0499	-1.18575	-0.5999	0.20084	0.78344	-0.28108	44.607		90.3667	-0.80235	0.76258	-0.77245	0.75166	-0.17383	-0.21263	-0.23383	44.607		90.3667	1.2458	1.07003	0.9258	0.8628	1.51025	1.15563	1.14931	44.607		44.607	0.95014
100.417	2.45646	2.25615	-1.45146	-0.80615	0.20437	0.88663	-0.38427	43.697		100.417	-0.91235	0.85985	-0.88245	0.84893	-0.24115	-0.27995	-0.30115	43.697		100.417	1.32588	1.17355	1.0328	0.9628	1.56724	1.25961	1.23313	43.697		43.697	0.94104
110.467	2.67289	2.47708	-1.66789	-1.02708	0.21158	0.95497	-0.45261	42.777		110.467	-1.02895	0.95124	-0.99905	0.94031	-0.25087	-0.28967	-0.31087	42.777		110.467	1.4289	1.27463	1.05699	0.98295	1.60235	1.36116	1.35975	42.777		42.777	0.93184
120.5	2.83247	2.66783	-1.82747	-1.21783	0.22666	1.00676	-0.5044	41.857		120.5	-1.1235	1.05995	-1.0936	1.04903	-0.32801	-0.36681	-0.38801	41.857		120.5	1.4589	1.31239	1.0803	1.04285	1.65286	1.46417	1.40509	41.857		41.857	0.92264
130.55	3.18911	2.93729	-2.18411	-1.48729	0.21449	1.2032	-0.70084	40.937		130.55	-1.23552	1.14592	-1.20562	1.135	-0.35993	-0.39873	-0.41993	40.937		130.55	1.3258	1.22445	0.739	0.63758	1.35126	1.36072	1.33812	40.937		40.937	0.91344
140.583	3.40483	3.18276	-2.39983	-1.73276	0.22489	1.3163	-0.81394	40.017		140.583	-1.35695	1.23599	-1.32706	1.22507	-0.47154	-0.51034	-0.53154	40.017		140.583	1.2017	1.10968	0.45192	0.3672	0.86963	0.84113	0.9343	40.017		40.017	0.90424
150.633	3.65746	3.43386	-2.65246	-1.98386	0.22851	1.43501	-0.93265	39.087		150.633	-1.4569	1.35126	-1.427	1.34034	-0.54728	-0.58608	-0.60728	39.087		150.633	0.96226	0.95481	0.40024	0.23617	0.54841	0.74809	0.16309	39.087		39.087	0.89494
160.667	3.89868	3.7066	-2.89368	-2.2566	0.19478	1.57811	-1.07575	38.167		160.667	-1.56288	1.45985	-1.53298	1.44893	-0.61058	-0.64938	-0.67058	38.167		160.667	0.87129	0.85997	0.39779	0.19334	0.30941	0.51332	-0.08719	38.167		38.167	0.88574
170.717	4.23104	3.98226	-3.22604	-2.53226	0.17624	1.72787	-1.22551	37.237		170.717	-1.6528	1.65892	-1.6229	1.648	-0.66051	-0.69931	-0.72051	37.237		170.717	0.82221	0.80166	0.30442	0.07752	0.18127	0.43587	-0.26295	37.237		37.237	0.87644
180.75	4.51831	4.23331	-3.51331	-2.78331	0.12513	1.90198	-1.39962	36.307		180.75	-1.75922	1.75269	-1.72932	1.74177	-0.68925	-0.72805	-0.74925	36.307		180.75	0.76607	0.74593	0.18084	0.03103	0.14564	0.34163	-0.46397	36.307		36.307	0.86714
190.8	4.83397	4.51565	-3.82897	-3.06565	0.05199	2.09565	-1.59329	35.377		190.8	-1.8628	1.86952	-1.8329	1.8586	-0.78241	-0.82121	-0.84241	35.377		190.8	0.66243	0.61594	0.16009	0.01952	-0.06912	0.13042	-0.61469	35.377		35.377	0.85784
200.833	5.16601	4.80999	-4.16101	-3.35999	-0.02151	2.28894	-1.78658	34.447		200.833	-1.9658	1.95237	-1.9359	1.94144	-0.81735	-0.85615	-0.87735	34.447		200.833	0.5151	0.44702	0.14023	-0.0658	-0.12396	0.08379	-0.72823	34.447		34.447	0.84854
210.883	5.4021	5.03563	-4.3971	-3.58563	-0.07813	2.39438	-1.89202	33.517		210.883	-2.0536	2.0255	-2.0237	2.01458	-0.92207	-0.96087	-0.98207	33.517		210.883	0.42185	0.35755	0.04853	-0.1258	-0.35961	-0.15332	-0.94189	33.517		33.517	0.83924
220.917	5.76428	5.32649	-4.75928	-3.87649	-0.12309	2.62337	-2.12101	32.587		220.917	-2.15088	2.1336	-2.12098	2.12267	-0.94978	-0.98858	-1.00978	32.587		220.917	0.23801	0.19486	-0.06707	-0.15981	-0.4322	-0.23277	-1.01522	32.587		32.587	0.82994
230.967	6.03212	5.61334	-5.02712	-4.16334	-0.1939	2.79454	-2.29218	31.657		230.967	-2.23698	2.24953	-2.20708	2.23861	-1.02513	-1.06393	-1.08513	31.657		230.967	0.13944	0.10584	-0.20227	-0.2174	-0.58735	-0.42208	-1.17387	31.657		31.657	0.82064
241	6.30138	5.85314	-5.29638	-4.40314	-0.23411	2.94478	-2.44242	30.727		241	-2.44268	2.3569	-2.41278	2.3536	-1.13343	-1.17223	-1.19343	30.727		241	0.11203	0.08263	-0.3569	-0.37434	-0.71161	-0.56716	-1.39307	30.727		30.727	0.81134
251.05	6.51332	6.07029	-5.50832	-4.62029	-0.24082	3.04625	-2.54389	29.797		251.05	-2.53284	2.4592	-2.50294	2.44828	-1.19351	-1.23231	-1.25351	29.797		251.05	-0.05317	-0.04003	-0.47284	-0.48773	-0.99982	-0.81847	-1.46623	29.797		29.797	0.80204
261.083	6.70061	6.40139	-5.69561	-4.95139	-0.27124	3.20329	-2.70093	28.867		261.083	-2.64236	2.56282	-2.61246	2.5519	-1.19139	-1.23019	-1.25139	28.867		261.083	-0.09535	0.06445	-0.56018	-0.58864	-1.17914	-0.97739	-1.53917	28.867		28.867	0.79274
271.117	6.90785	6.61421	-5.90285	-5.16421	-0.27352	3.31383	-2.81147	27.937		271.117	-2.74598	2.65865	-2.71608	2.64773	-1.2603	-1.2991	-1.3203	27.937		271.117	-0.27662	-0.11794	-0.72453	-0.74335	-1.22827	-1.00289	-1.72959	27.937		27.937	0.78344
281.167	7.09815	6.80069	-6.09315	-5.35069	-0.26059	3.40804	-2.90568	27.007		281.167	-2.85282	2.746	-2.82292	2.73507	-1.31562	-1.35442	-1.37562	27.007		281.167	-0.33246	-0.17905	-0.78094	-0.80567	-1.49057	-1.31763	-1.79936	27.007		27.007	0.77414
291.2	7.31609	7.0096	-6.31109	-5.5596	-0.27348	3.52371	-3.02135	26.077		291.2	-2.95268	2.85236	-2.92278	2.84144	-1.36941	-1.40821	-1.42941	26.077		291.2	-0.45181	-0.32468	-0.90298	-0.93576	-1.59193	-1.42886	-1.8948	26.077		26.077	0.76684
301.25	7.57099	7.20577	-6.56599	-5.75577	-0.30123	3.65412	-3.15176	25.147		301.25	-3.06285	2.95236	-3.03295	2.94144	-1.40183	-1.44063	-1.46183	25.147		301.25	-0.54739	-0.43628	-1.07159	-1.11707	-1.81451	-1.61025	-2.07094	25.147		25.147	0.76227
311.283	7.81075	7.40478	-6.80575	-5.95478	-0.32264	3.79229	-3.28993	24.217		311.283	-3.16582	3.05236	-3.13592	3.04144	-1.42036	-1.45916	-1.48036	24.217		311.283	-0.76909	-0.62959	-1.12787	-1.15438	-1.91552	-1.73489	-2.19363	24.217		24.217	0.75729
321.333	8.00542	7.64943	-7.00042	-6.19943	-0.35022	3.92153	-3.41917	23.287		321.333	-3.26582	3.15235	-3.23592	3.14143	-1.43364	-1.47244	-1.49364	23.287		321.333	-0.90703	-0.75184	-1.18398	-1.21849	-2.03233	-1.8475	-2.35411	23.287		23.287	0.75311
331.367	8.20564	7.84899	-7.20064	-6.39899	-0.34493	4.00956	-3.5072	22.357		331.367	-3.46285	3.25467	-3.43295	3.24374	-1.44299	-1.48179	-1.50299	22.357		331.367	-0.94482	-0.77145	-1.33045	-1.37945	-2.39495	-2.13023	-2.4284	22.357		22.357	0.74952
341.417	8.40321	8.04709	-7.39821	-6.59709	-0.3444	4.1103	-3.60794	21.637		341.417	-3.55258	3.34265	-3.52268	3.33173	-1.46344	-1.50224	-1.52344	21.637		341.417	-1.14659	-1.01356	-1.38412	-1.4166	-2.39733	-2.20095	-2.55416	21.637		21.637	0.74651
351.45	8.60152	8.24815	-7.59652	-6.79815	-0.35455	4.2243	-3.72194	20.937		351.45	-3.65821	3.44569	-3.62831	3.43476	-1.47832	-1.51712	-1.53832	20.937		351.45	-1.22456	-1.09912	-1.49846	-1.51687	-2.54375	-2.34914	-2.63519	20.937		20.937	0.74391
361.5	8.79541	8.45632	-7.79041	-7.00632	-0.37274	4.33909	-3.83673	20.247		361.5	-3.75952	3.5628	-3.72962	3.55188	-1.48922	-1.52802	-1.54922	20.247		361.5	-1.39578	-1.23865	-1.66995	-1.69063	-2.72636	-2.52485	-2.80756	20.247		20.247	0.74186
371.533	8.89183	8.56938	-7.88683	-7.11938	-0.35129	4.35793	-3.85557	19.587		371.533	-3.86892	3.65215	-3.83902	3.64122	-1.53037	-1.56917	-1.59037	19.587		371.533	-1.47348	-1.33453	-1.68741	-1.70514	-2.83422	-2.61997	-2.82594	19.587		19.587	0.7398
381.583	9.06354	8.81733	-8.05854	-7.36733	-0.36163	4.51763	-4.01527	18.947		381.583	-3.92562	3.75127	-3.89573	3.74034	-1.53562	-1.57442	-1.59562	18.947		381.583	-1.56333	-1.42115	-1.81085	-1.8186	-2.98649	-2.84018	-2.99624	18.947		18.947	0.73818
391.617	9.11862	8.95245	-8.11362	-7.50245	-0.32902	4.57276	-4.0704	18.327		391.617	-4.05238	3.85126	-4.02248	3.84033	-1.54093	-1.57973	-1.60093	18.327		391.617	-1.74227	-1.53864	-1.868	-1.88303	-3.07922	-2.89221	-3.04377	18.327		18.327	0.73685
401.667	9.11117	9.04151	-8.10617	-7.59151	-0.28785	4.58832	-4.08596	17.717		401.667	-4.15255	3.95982	-4.12265	3.9489	-1.54008	-1.57888	-1.60008	17.717		401.667	-1.8441	-1.69304	-1.96474	-1.97637	-3.21786	-3.04113	-3.19674	17.717		17.717	0.73583
411.7	9.10611	9.08994	-8.10111	-7.63994	-0.24098	4.59129	-4.08893	17.117		411.7	-4.18383	3.99548	-4.15393	3.98456	-1.53817	-1.57697	-1.59817	17.117		411.7	-1.95673	-1.80703	-2.02707	-2.03795	-3.34038	-3.13728	-3.49899	17.117		17.117	0.73412
421.733	9.09162	9.10132	-8.08662	-7.65132	-0.20543	4.58208	-4.07972	16.537		421.733	-4.19244	4.01034	-4.16254	3.99942	-1.53511	-1.57391	-1.59511	16.537		421.733	-2.0972	-1.94219	-2.15966	-2.16589	-3.49794	-3.31872	-3.32197	16.537		16.537	0.73412
431.783	9.08262	9.11276	-8.07762	-7.66276	-0.19001	4.57815	-4.07579	15.977		431.783	-4.19955	4.01249	-4.16965	4.00156	-1.52864	-1.56744	-1.58864	15.977		431.783	-2.18017	-2.01536	-2.1738	-2.18541	-3.71287	-3.50476	-3.43909	15.977		15.977	0.73424
441.817	9.05659	9.10477	-8.05159	-7.65477	-0.15596	4.55242	-4.05006	15.427		441.817	-4.19228	4.01271	-4.16238	4.00178	-1.53405	-1.57285	-1.59405	15.427		441.817	-2.2973	-2.18475	-2.3048	-2.32799	-3.90113	-3.72229	-3.5133	15.427		15.427	0.73399
451.85	8.98235	9.01115	-7.97735	-7.56115	-0.13532	4.50871	-4.00635	14.897		451.85	-4.22904	4.01724	-4.19914	4.00632	-1.53526	-1.57406	-1.59526	14.897		451.85	-2.36863	-2.22478	-2.34136	-2.35658	-3.91333	-3.71466	-3.56769	14.897		14.897	0.73399
461.9	9.01317	9.05438	-8.00817	-7.60438	-0.12308	4.47994	-3.97758	14.377		461.9	-4.22697	4.02403	-4.19707	4.01311	-1.53461	-1.57341	-1.59461	14.377		461.9	-2.47528	-2.33933	-2.45903	-2.46771	-4.16775	-3.92006	-3.64826	14.377		14.377	0.73401
471.933	9.02095	9.0935	-8.01595	-7.6435	-0.11419	4.52729	-4.02493	13.877		471.933	-4.27325	4.02659	-4.24335	4.01566	-1.53294	-1.57174	-1.59294	13.877		471.933	-2.56952	-2.41329	-2.49153	-2.53395	-4.14638	-3.93806	-3.75775	13.877		13.877	0.73446
481.967	8.92237	9.06851	-7.91737	-7.61851	-0.10136	4.45392	-3.95156	13.397		481.967	-4.28976	4.02735	-4.25986	4.01643	-1.53381	-1.57261	-1.59381	13.397		481.967	-2.69072	-2.55286	-2.55536	-2.5816	-4.42709	-4.23925	-3.92037	13.397		13.397	0.73457
492.017	8.9919	9.07412	-7.9869	-7.62412	-0.07942	4.50015	-3.99779	12.937		492.017	-4.29237	4.02835	-4.26247	4.01743	-1.54142	-1.58022	-1.60142	12.937		492.017	-2.80605	-2.69597	-2.64545	-2.6972	-4.60786	-4.39267	-4.20183	12.937		12.937	0.73416
502.05	8.97778	9.05743	-7.97278	-7.60743	-0.06365	4.48515	-3.98279	12.487		502.05	-4.29498	4.03733	-4.26508	4.02641	-1.5353	-1.5741	-1.5953	12.487		502.05	-2.90087	-2.7633	-2.70254	-2.71925	-4.91748	-4.73519	-4.38051	12.487		12.487	0.73357
512.1	8.97068	9.05241	-7.96568	-7.60241	-0.05578	4.47738	-3.97502	12.057		512.1	-4.29996	4.04033	-4.27006	4.02941	-1.53389	-1.57269	-1.59389	12.057		512.1	-3.01025	-2.85743	-2.74438	-2.76272	-5.03091	-4.83698	-4.5891	12.057		12.057	0.7337
522.133	8.97512	9.00303	-7.97012	-7.55303	-0.04346	4.48244	-3.98008	11.657		522.133	-4.30015	4.0466	-4.27025	4.03568	-1.538	-1.5768	-1.598	11.657		522.133	-3.20596	-3.01543	-2.80635	-2.84548	-5.29658	-5.0817	-4.82944	11.657		11.657	0.73411
532.167	8.98162	9.06916	-7.97662	-7.61916	-0.06512	4.48818	-3.98582	11.277		532.167	-4.30905	4.04024	-4.27915	4.02932	-1.53985	-1.57865	-1.59985	11.277		532.167	-3.28952	-3.12928	-2.89058	-2.92047	-5.527	-5.34065	-5.00575	11.277		11.277	0.73457
542.217	8.95735	9.00112	-7.95235	-7.55112	-0.02605	4.45868	-3.95632	10.907		542.217	-4.30589	4.04271	-4.27599	4.03179	-1.53684	-1.57564	-1.59684	10.907		542.217	-3.40545	-3.26096	-3.01567	-3.02718	-5.48146	-5.30316	-5.15997	10.907		10.907	0.73399
552.25	8.9458	9.03043	-7.9408	-7.58043	-0.02427	4.44459	-3.94223	10.557		552.25	-4.30078	4.0402	-4.27089	4.02928	-1.5325	-1.5713	-1.5925	10.557		552.25	-3.54451	-3.37898	-3.23218	-3.39912	-5.59187	-5.40706	-5.2062	10.557		10.557	0.7337
562.3	8.93977	9.01732	-7.93477	-7.56732	-0.03287	4.45157	-3.94921	10.237		562.3	-4.29386	4.0402	-4.26396	4.02928	-1.52602	-1.56482	-1.58602	10.237		562.3	-3.78268	-3.64245	-3.36962	-3.48124	-5.64668	-5.50807	-5.28475	10.237		10.237	0.73416
572.333	8.94466	9.02763	-7.93966	-7.57763	-0.02782	4.44847	-3.94611	9.937		572.333	-4.29938	4.0402	-4.26948	4.02928	-1.53098	-1.56978	-1.59098	9.937		572.333	-3.86993	-3.72075	-3.53008	-3.63307	-5.71493	-5.57025	-5.37226	9.937		9.937	0.73412
582.367	8.95365	9.03288	-7.94865	-7.58288	-0.02935	4.45447	-3.95211	9.657		582.367	-4.29061	4.04271	-4.26071	4.03179	-1.52698	-1.56578	-1.58698	9.657		582.367	-4.07429	-3.909	-3.61495	-3.76642	-5.78971	-5.65652	-5.48037	9.657		9.657	0.7341
592.417	8.94936	9.0371	-7.94436	-7.5871	-0.03121	4.45366	-3.9513	9.407		592.417	-4.29915	4.0402	-4.26925	4.02928	-1.53212	-1.57092	-1.59212	9.407		592.417	-4.25154	-4.10819	-3.75058	-3.86398	-5.90502	-5.78812	-5.48218	9.407		9.407	0.73401
602.45	8.96084	9.0324	-7.95584	-7.5824	-0.01035	4.4497	-3.94734	9.197		602.45	-4.29796	4.04271	-4.26806	4.03179	-1.53183	-1.57063	-1.59183	9.197		602.45	-4.29651	-4.13935	-3.86921	-3.97262	-5.93582	-5.80723	-5.52117	9.197		9.197	0.73414
612.5	8.9481	9.03481	-7.9431	-7.58481	-0.02439	4.44924	-3.94688	9.017		612.5	-4.30168	4.04693	-4.27178	4.03601	-1.53654	-1.57534	-1.59654	9.017		612.5	-4.30144	-4.13928	-3.97048	-3.95652	-5.93055	-5.84274	-5.5588	9.017		9.017	0.7341
622.533	8.94749	9.035	-7.94249	-7.585	-0.02631	4.45187	-3.94951	8.877		622.533	-4.30842	4.04363	-4.27852	4.03271	-1.5311	-1.5699	-1.5911	8.877		622.533	-4.3436	-4.13698	-4.00652	-3.95133	-5.94302	-5.84848	-5.5547	8.877		8.877	0.73399
632.583	8.9242	9.01594	-7.9192	-7.56594	-0.02637	4.43546	-3.9331	8.777		632.583	-4.30011	4.04561	-4.27021	4.03469	-1.53528	-1.57408	-1.59528	8.777		632.583	-4.3561	-4.12848	-4.00133	-3.95216	-5.95636	-5.86813	-5.57681	8.777		8.777	0.73457
642.617	8.92127	9.04056	-7.91627	-7.59056	-0.0104	4.41027	-3.90791	8.677		642.617	-4.30452	4.04294	-4.27462	4.03202	-1.53911	-1.57791	-1.59911	8.677		642.617	-4.35362	-4.13512	-4.00216	-3.95217	-5.96722	-5.86175	-5.57618	8.677		8.677	0.73413
652.65	8.96486	9.02463	-7.95986	-7.57463	-0.03717	4.46475	-3.96239	8.577		652.65	-4.30514	4.04272	-4.27524	4.0318	-1.53317	-1.57197	-1.59317	8.577		652.65	-4.35423	-4.14524	-4.00217	-3.95247	-5.97707	-5.84923	-5.57596	8.577		8.577	0.7341
662.7	8.96219	9.04466	-7.95719	-7.59466	-0.02661	4.45718	-3.95482	8.477		662.7	-4.30572	4.04597	-4.27582	4.03505	-1.53966	-1.57846	-1.59966	8.477		662.7	-4.34891	-4.13902	-4.00247	-3.95276	-5.9708	-5.85825	-5.57061	8.477		8.477	0.73102
672.733	8.96922	9.04515	-7.96422	-7.59515	-0.0141	4.45594	-3.95358	8.427		672.733	-4.31662	4.04305	-4.28672	4.03213	-1.54047	-1.57927	-1.60047	8.427		672.733	-4.3485	-4.14175	-4.00276	-3.95288	-6.00101	-5.86796	-5.57445	8.427		8.427	0.7341
682.783	8.95626	9.04139	-7.95126	-7.59139	-0.02487	4.45437	-3.95201	8.377		682.783	-4.31889	4.04034	-4.28899	4.02942	-1.52635	-1.56515	-1.58635	8.377		682.783	-4.35716	-4.14988	-4.00288	-3.9529	-6.01367	-5.86808	-5.56752	8.377		8.377	0.73412
692.817	8.97489	9.06359	-7.96989	-7.61359	-0.02617	4.46386	-3.9615	8.327		692.817	-4.31054	4.04017	-4.28064	4.02925	-1.53612	-1.57492	-1.59612	8.327		692.817	-4.35357	-4.13702	-4.0029	-3.95322	-6.00801	-5.86821	-5.56522	8.327		8.327	0.73467
692.867	8.81306	8.88876	-7.80806	-7.43876	0.000182725	4.40773	-3.90537	8.287		692.867	-4.31464	4.03958	-4.28474	4.02866	-1.54019	-1.57899	-1.60019	8.287		692.867	-4.35902	-4.14509	-4.00322	-3.95315	-6.00361	-5.87941	-5.57835	8.287		8.287	0.734
702.9	8.87929	9.05867	-7.87429	-7.60867	-0.00188	4.44611	-3.94375	8.247		702.9	-4.31925	4.04293	-4.28935	4.03201	-1.53591	-1.57471	-1.59591	8.247		702.9	-4.36516	-4.14576	-4.00315	-3.954	-6.00103	-5.86159	-5.57981	8.247		8.247	0.734
712.933	8.97232	9.06417	-7.96732	-7.61417	-0.01868	4.48184	-3.97948	8.207		712.933	-4.31231	4.04038	-4.28241	4.02946	-1.53454	-1.57334	-1.59454	8.207		712.933	-4.36724	-4.1466	-4.004	-3.95373	-6.00394	-5.86841	-5.57887	8.207		8.207	0.734
722.983	8.92372	8.99604	-7.91872	-7.54604	-0.02827	4.43679	-3.93443	8.177		722.983	-4.31816	4.04271	-4.28826	4.03179	-1.54013	-1.57893	-1.60013	8.177		722.983	-4.36162	-4.15369	-4.00373	-3.95366	-6.00777	-5.86847	-5.57694	8.177		8.177	0.73412
733.017	8.96541	9.00494	-7.96041	-7.55494	-0.02928	4.45266	-3.9503	8.157		733.017	-4.31821	4.03963	-4.28831	4.02871	-1.54124	-1.58004	-1.60124	8.157		733.017	-4.36259	-4.15237	-4.00366	-3.95329	-6.00329	-5.86491	-5.58064	8.157		8.157	0.73457
743.033	8.76701	8.97012	-7.76201	-7.52012	0.06575	4.42052	-3.91816	8.147		743.033	-4.31823	4.04034	-4.28833	4.02942	-1.52735	-1.56615	-1.58735	8.147		743.033	-4.36124	-4.15396	-4.00329	-3.95826	-6.0091	-5.86986	-5.76971	8.147		8.147	0.73416
Various test data on expansive soil samples
Fig 8. Displacement in each direction on the expansive soil surface.(Displacement of each characteristic point of soil samples in the X-direction and change of water content of soil samples with drying time)										Fig 8. Displacement in each direction on the expansive soil surface.(Displacement of each characteristic point of soil samples in the Y-direction and change of water content of soil samples with drying time)										Fig 8. Displacement in each direction on the expansive soil surface.(Displacement of each characteristic point of soil samples in Z-direction and change of water content of soil samples with drying time)										Fig13.(Void ratio Variation with water content)
t	D1	D2	D3	D4	D5	D6	D7	W		t	D1	D2	D3	D4	D5	D6	D7	W		t	D1	D2	D3	D4	D5	D6	D7	W		moisture content	Void ratio
min	mm	mm	mm	mm	mm	mm	mm	%		min	mm	mm	mm	mm	mm	mm	mm	%		min	mm	mm	mm	mm	mm	mm	mm	%		%
0	0	0	0	0	0	0	0	35.5865		0	0	0	0	0	0	0	0	35.5865		0	0	0	0	0	0	0	0	35.5865		35.5865	0.86439
10.05	-0.00381	0.02821	0.04154	0.05476	0.0256	0.02057	0.01892	35.3877		10.05	0.01514	0.01853	-0.10486	0.22853	-0.00912	-0.00242	-0.00853	35.3877		10.05	0.05	0.07	0.015	0.0775	0.04	0.02	0.122	35.3877		35.3877	0.8624
20.0833	-0.01131	0.05648	0.02764	0.05618	0.0224	0.01411	0.03463	35.1889		20.0833	0.00811	0.02292	-0.11189	0.23292	-0.04189	0.00403	-0.02849	35.1889		20.0833	0.13	0.145	0.0359	0.0984	0.07952	0.04	0.19862	35.1889		35.1889	0.86041
30.1167	-0.0062	0.10479	0.00844	0.05508	0.04426	0.02594	0.04269	34.9901		30.1167	-0.01207	0.0777	-0.13207	0.2877	-0.10305	-0.03206	-0.10048	34.9901		30.1167	0.22	0.225	0.05698	0.11948	0.11236	0.05	0.25	34.9901		34.9901	0.85843
40.1667	-0.00639	0.18804	-0.05259	-0.0179	0.08735	0.03266	0.08777	34.7912		40.1667	-0.03091	0.127	-0.15091	0.337	-0.16696	-0.06204	-0.15646	34.7912		40.1667	0.29	0.315	0.06738	0.12988	0.15986	0.13	0.33	34.7912		34.7912	0.85644
50.2	-0.00114	0.30383	-0.23739	-0.23419	0.11508	0.05151	0.09142	34.5924		50.2	-0.04873	0.187	-0.16873	0.397	-0.18936	-0.0722	-0.18339	34.5924		50.2	0.375	0.385	0.14738	0.20988	0.20288	0.22	0.42	34.5924		34.5924	0.85445
60.25	0.01538	0.45494	-0.39003	-0.44744	0.11494	0.07644	0.08517	34.493		60.25	-0.06016	0.227	-0.18016	0.437	-0.23832	-0.1067	-0.25003	34.493		60.25	0.465	0.47	0.23738	0.25698	0.23698	0.29	0.49	34.493		34.493	0.85346
70.2833	0.02188	0.57073	-0.59482	-0.60178	0.13566	0.1244	0.09299	34.2942		70.2833	-0.11436	0.277	-0.23436	0.487	-0.28434	-0.11422	-0.27562	34.2942		70.2833	0.575	0.56	0.29585	0.35835	0.2757	0.375	0.575	34.2942		34.2942	0.85147
80.3333	0.10978	0.76019	-0.769	-0.76128	0.16596	0.17636	0.06743	34.0954		80.3333	-0.16258	0.337	-0.28258	0.547	-0.31697	-0.15158	-0.31461	34.0954		80.3333	0.705	0.65	0.36238	0.42488	0.31568	0.465	0.665	34.0954		34.0954	0.84948
90.3667	0.69718	1.1125	-0.99218	-0.9528	0.26428	0.41623	0.02239	33.8966		90.3667	-0.21466	0.397	-0.33466	0.607	-0.34125	-0.14237	-0.38678	33.8966		90.3667	0.825	0.8	0.48238	0.54488	0.3424	0.575	0.775	33.8966		33.8966	0.84749
100.417	1.09701	1.43351	-1.136	-1.17198	0.33066	0.57634	0.04291	33.7972		100.417	-0.26586	0.437	-0.38586	0.647	-0.40121	-0.16956	-0.41844	33.7972		100.417	0.915	0.92	0.59238	0.65488	0.37893	0.705	0.905	33.7972		33.7972	0.8465
110.467	1.35952	1.68936	-1.44048	-1.45803	0.33064	0.70165	-0.04691	33.5984		110.467	-0.32149	0.4975	-0.44149	0.7075	-0.44009	-0.2183	-0.42792	33.5984		110.467	1.025	1.01	0.72238	0.81568	0.43262	0.825	1.025	33.5984		33.5984	0.84451
120.5	1.58178	1.91386	-1.72257	-1.79095	0.32967	0.79602	-0.19286	33.3996		120.5	-0.4155	0.5628	-0.5355	0.7728	-0.45005	-0.24543	-0.42417	33.3996		120.5	1.105	1.12	0.84238	0.90488	0.51262	0.915	1.115	33.3996		33.3996	0.84252
130.55	1.75818	2.11013	-1.9229	-2.02819	0.31331	0.89238	-0.34831	33.3002		130.55	-0.50265	0.61258	-0.62265	0.82258	-0.49406	-0.30611	-0.4485	33.3002		130.55	1.215	1.2	0.93238	0.99488	0.62262	1.025	1.225	33.3002		33.3002	0.84153
140.583	1.9468	2.30745	-2.19229	-2.29301	0.29214	0.9659	-0.47359	33.1014		140.583	-0.58134	0.67289	-0.70134	0.88289	-0.52065	-0.3607	-0.46255	33.1014		140.583	1.295	1.3268	1.04238	1.10488	0.70262	1.105	1.305	33.1014		33.1014	0.83954
150.633	2.11735	2.48	-2.42653	-2.5666	0.23541	1.02992	-0.61978	32.9026		150.633	-0.67133	0.71258	-0.79133	0.92258	-0.55208	-0.39193	-0.49045	32.9026		150.633	1.355	1.39	1.12238	1.18488	0.76262	1.215	1.415	32.9026		32.9026	0.83755
160.667	2.28856	2.65704	-2.69777	-2.86601	0.21172	1.1071	-0.76697	32.8032		160.667	-0.7469	0.77159	-0.8669	0.98159	-0.56418	-0.42424	-0.49586	32.8032		160.667	1.425	1.45	1.23238	1.29488	0.83262	1.26358	1.46358	32.8032		32.8032	0.83656
170.717	2.48326	2.84892	-2.89675	-3.05424	0.13176	1.18193	-0.90196	32.6044		170.717	-0.84269	0.82156	-0.96269	1.03156	-0.61021	-0.47883	-0.5362	32.6044		170.717	1.475	1.52	1.31238	1.37488	0.88262	1.28238	1.49896	32.6044		32.6044	0.83457
180.75	2.65567	3.0282	-3.19895	-3.37944	0.11888	1.26881	-1.01031	32.4056		180.75	-0.93258	0.86258	-1.05258	1.07258	-0.62236	-0.50827	-0.54036	32.4056		180.75	1.455	1.57	1.39238	1.45488	0.86262	1.15488	1.4568	32.4056		32.4056	0.83258
190.8	2.83122	3.21199	-3.45883	-3.64757	0.07423	1.33125	-1.15844	32.3062		190.8	-1.01457	0.89258	-1.13457	1.10258	-0.63017	-0.53903	-0.54288	32.3062		190.8	1.415	1.55	1.44238	1.50488	0.82262	1.075	1.435	32.3062		32.3062	0.83159
200.833	3.02003	3.38952	-3.70784	-3.87331	0.04727	1.39581	-1.26853	32.1074		200.833	-1.11595	0.93258	-1.23595	1.14258	-0.67626	-0.59325	-0.59669	32.1074		200.833	1.345	1.51	1.49238	1.54893	0.75262	0.995	1.345	32.1074		32.1074	0.8296
210.883	3.19704	3.57697	-3.9302	-4.129	0.0331	1.48197	-1.37775	32.008		210.883	-1.19258	0.98256	-1.30258	1.19256	-0.66204	-0.59834	-0.57106	32.008		210.883	1.265	1.44	1.47238	1.53488	0.67262	0.928	1.265	32.008		32.008	0.8286
220.917	3.438	3.8107	-4.17429	-4.38428	0.04808	1.59501	-1.46243	31.8091		220.917	-1.2586	1.04236	-1.3786	1.25236	-0.63906	-0.59217	-0.55467	31.8091		220.917	1.165	1.36	1.43238	1.49488	0.57262	0.846	1.165	31.8091		31.8091	0.82662
230.967	3.6638	4.02989	-4.33753	-4.5424	0.07604	1.70364	-1.5038	31.7097		230.967	-1.31258	1.09258	-1.43258	1.30258	-0.653	-0.63536	-0.5635	31.7097		230.967	1.075	1.26	1.36238	1.42488	0.48262	0.75626	1.075	31.7097		31.7097	0.82562
241	3.87921	4.25849	-4.58121	-4.78217	0.08375	1.80652	-1.6059	31.5109		241	-1.36582	1.1538	-1.48582	1.3638	-0.65975	-0.6469	-0.55894	31.5109		241	0.995	1.17	1.28238	1.34488	0.40262	0.68126	0.995	31.5109		31.5109	0.82363
251.05	4.1094	4.47775	-4.77091	-4.97194	0.10026	1.91346	-1.64343	31.4115		251.05	-1.4258	1.20258	-1.5458	1.41258	-0.64665	-0.63429	-0.54464	31.4115		251.05	0.928	1.09	1.18238	1.24488	0.33562	0.59624	0.928	31.4115		31.4115	0.82266
261.083	4.33065	4.68435	-4.98346	-5.15022	0.1002	2.01067	-1.77479	31.2127		261.083	-1.47596	1.25892	-1.59596	1.46892	-0.66085	-0.64831	-0.56326	31.2127		261.083	0.846	1.023	1.09238	1.15488	0.25362	0.50624	0.846	31.2127		31.2127	0.82107
271.117	4.52008	4.88994	-5.17266	-5.3257	0.09282	2.09679	-1.87741	31.0139		271.117	-1.51239	1.29358	-1.63239	1.50358	-0.66886	-0.66013	-0.56129	31.0139		271.117	0.75626	0.941	1.01238	1.07488	0.16388	0.42659	0.75626	31.0139		31.0139	0.81999
281.167	4.73899	5.07999	-5.3191	-5.47489	0.10418	2.19443	-1.9349	30.9145		281.167	-1.55268	1.33258	-1.67268	1.54258	-0.68914	-0.671	-0.59238	30.9145		281.167	0.68126	0.85126	0.94538	1.00788	0.06737	0.31626	0.68126	30.9145		30.9145	0.81867
291.2	4.94115	5.24418	-5.46588	-5.58867	0.14083	2.28131	-2.0306	30.7157		291.2	-1.61237	1.39528	-1.73237	1.60528	-0.68516	-0.67627	-0.58547	30.7157		291.2	0.59624	0.77626	0.86338	0.92588	-0.01766	0.28097	0.59624	30.7157		30.7157	0.81698
301.25	5.10155	5.39721	-5.59746	-5.71047	0.09756	2.36793	-2.11474	30.6163		301.25	-1.65823	1.42368	-1.77823	1.63368	-0.70501	-0.67869	-0.61123	30.6163		301.25	0.50624	0.69124	0.77364	0.83614	-0.10765	0.19097	0.50624	30.6163		30.6163	0.81538
311.283	5.26953	5.53568	-5.70306	-5.8063	0.0853	2.44244	-2.19018	30.4175		311.283	-1.68269	1.44237	-1.80269	1.65237	-0.71794	-0.67564	-0.6271	30.4175		311.283	0.42659	0.60124	0.69864	0.76114	-0.1873	0.11132	0.42659	30.4175		30.4175	0.8133
321.333	5.45069	5.65378	-5.80796	-5.89361	0.08163	2.51465	-2.28716	30.3181		321.333	-1.72596	1.47662	-1.84596	1.68662	-0.72544	-0.65603	-0.64244	30.3181		321.333	0.31626	0.52159	0.61362	0.67612	-0.29763	0.00099289	0.31626	30.3181		30.3181	0.81271
331.367	5.59186	5.7532	-5.86563	-5.9349	0.09924	2.59038	-2.35187	30.1193		331.367	-1.75238	1.49325	-1.87238	1.70325	-0.75754	-0.64101	-0.6766	30.1193		331.367	0.22658	0.41126	0.52362	0.58612	-0.38731	-0.08868	0.22658	30.1193		30.1193	0.81096
341.417	5.721	5.84317	-5.90638	-5.96118	0.04597	2.60669	-2.39228	30.0199		341.417	-1.80236	1.55236	-1.92236	1.76236	-0.75852	-0.62715	-0.68904	30.0199		341.417	0.09624	0.32158	0.44397	0.50647	-0.51765	-0.21903	-0.09544	30.0199		30.0199	0.80976
351.45	5.79328	5.87038	-5.95472	-5.99647	0.07057	2.6595	-2.46511	29.9205		351.45	-1.83258	1.60228	-1.95258	1.81228	-0.76754	-0.60685	-0.68892	29.9205		351.45	-0.00572	0.29893	0.33364	0.39614	-0.63372	-0.33509	-0.2115	29.9205		29.9205	0.809
361.5	5.87254	5.90716	-6.00938	-6.0417	0.04783	2.67644	-2.50999	29.8211		361.5	-1.8524	1.634	-1.9724	1.844	-0.79411	-0.61471	-0.71949	29.8211		361.5	-0.12572	0.25655	0.24396	0.30646	-0.77372	-0.47509	-0.3515	29.8211		29.8211	0.80737
371.533	5.90952	5.93522	-6.02098	-6.05271	0.02767	2.68602	-2.55097	29.7217		371.533	-1.89024	1.65075	-2.01024	1.86075	-0.79966	-0.62262	-0.72306	29.7217		371.533	-0.21572	0.24262	0.11362	0.17612	-0.84372	-0.54509	-0.4215	29.7217		29.7217	0.80684
381.583	5.9372	5.95826	-6.04467	-6.07412	0.01183	2.69071	-2.55738	29.5229		381.583	-1.88046	1.66069	-2.00046	1.87069	-0.81922	-0.62724	-0.73605	29.5229		381.583	-0.32872	0.23399	0.18637	0.11637	-0.95672	-0.65809	-0.5345	29.5229		29.5229	0.80466
391.617	5.95739	5.97451	-6.02179	-6.05521	-0.00939	2.69522	-2.58967	29.4235		391.617	-1.87948	1.67187	-1.99948	1.88187	-0.82425	-0.62757	-0.74381	29.4235		391.617	-0.45872	0.20455	0.13287	0.06287	-1.08672	-0.78809	-0.66451	29.4235		29.4235	0.80357
401.667	5.98455	5.98951	-6.0696	-6.14587	0.01141	2.69647	-2.55693	29.3241		401.667	-1.86531	1.68468	-1.98531	1.89468	-0.83371	-0.62506	-0.74566	29.3241		401.667	-0.59272	0.18146	-0.03113	-0.10113	-1.22072	-0.92209	-0.7985	29.3241		29.3241	0.80209
411.7	5.9875	5.99265	-6.07599	-6.11432	-0.00016739	2.70645	-2.60727	29.2247		411.7	-1.8818	1.65924	-2.0018	1.86924	-0.85886	-0.64795	-0.76636	29.2247		411.7	-0.73172	0.08246	-0.23013	-0.30013	-1.41972	-1.12109	-0.9975	29.2247		29.2247	0.80064
421.733	5.99257	5.99957	-6.06727	-6.11812	-0.02372	2.70317	-2.63244	29.1253		421.733	-1.87614	1.67768	-1.99614	1.88768	-0.84742	-0.64141	-0.76005	29.1253		421.733	-0.85772	0.01646	-0.29613	-0.36613	-1.48572	-1.18709	-1.0635	29.1253		29.1253	0.79951
431.783	6.01233	6.008	-6.09718	-6.11533	-0.0258	2.70764	-2.64022	29.0258		431.783	-1.87405	1.68058	-1.99405	1.89058	-0.8545	-0.64426	-0.76048	29.0258		431.783	-0.98259	-0.10841	-0.421	-0.491	-1.61059	-1.31197	-1.18838	29.0258		29.0258	0.7992
441.817	6.02415	6.02012	-6.11881	-6.12267	-0.01718	2.71733	-2.64168	29.0258		441.817	-1.85403	1.68248	-1.97403	1.89248	-0.85307	-0.64177	-0.76219	29.0258		441.817	-1.11872	-0.24454	-0.55713	-0.62713	-1.7357	-1.43707	-1.31348	29.0258		29.0258	0.799
451.85	6.02621	6.01955	-6.09927	-6.10788	-0.02862	2.71187	-2.66191	28.9264		451.85	-1.87648	1.68022	-1.99648	1.89022	-0.86639	-0.65384	-0.77432	28.9264		451.85	-1.23972	-0.36554	-0.67813	-0.74813	-1.86772	-1.56909	-1.4455	28.9264		28.9264	0.79837
461.9	6.04951	6.03806	-6.11467	-6.12796	-0.04108	2.71311	-2.67671	28.827		461.9	-1.86449	1.68915	-1.98449	1.89915	-0.8626	-0.64347	-0.7702	28.827		461.9	-1.32972	-0.45554	-0.76813	-0.83813	-1.95772	-1.65909	-1.5355	28.827		28.827	0.79766
471.933	6.04578	6.03648	-6.11929	-6.12927	-0.03794	2.71498	-2.67351	28.7276		471.933	-1.87675	1.67796	-1.99675	1.88796	-0.87415	-0.65859	-0.77993	28.7276		471.933	-1.44872	-0.57454	-0.88713	-0.95713	-2.07672	-1.7781	-1.65451	28.7276		28.7276	0.79704
481.967	6.06124	6.05697	-6.12476	-6.1506	-0.03919	2.70904	-2.68978	28.6876		481.967	-1.88859	1.69643	-2.00859	1.90643	-0.88107	-0.64841	-0.78225	28.6876		481.967	-1.56892	-0.69474	-1.00733	-1.07733	-2.19692	-1.8983	-1.77471	28.6876		28.6876	0.7964
492.017	6.06352	6.05124	-6.1249	-6.13308	-0.04521	2.71946	-2.68106	28.6282		492.017	-1.87224	1.6889	-1.99224	1.8989	-0.87602	-0.64955	-0.77754	28.6282		492.017	-1.69489	-0.82071	-1.1333	-1.2033	-2.32289	-2.02426	-1.90067	28.6282		28.6282	0.79605
502.05	6.0826	6.06867	-6.18161	-6.15058	-0.03384	2.73023	-2.67935	28.5882		502.05	-1.87153	1.69694	-1.99153	1.90694	-0.87493	-0.65002	-0.77386	28.5882		502.05	-1.81784	-0.94366	-1.25625	-1.32625	-2.44584	-2.14722	-2.02363	28.5882		28.5882	0.7956
512.1	6.08198	6.07952	-6.13325	-6.13585	-0.04724	2.75077	-2.70042	28.5288		512.1	-1.87781	1.67192	-1.99781	1.88192	-0.87768	-0.65364	-0.78952	28.5288		512.1	-1.93626	-1.06634	-1.37893	-1.44893	-2.54368	-2.24506	-2.12147	28.5288		28.5288	0.79538
522.133	6.08746	6.06419	-6.12039	-6.1332	-0.00162	2.73025	-2.70172	28.4888		522.133	-1.86806	1.68294	-1.98806	1.89294	-0.88971	-0.65575	-0.7938	28.4888		522.133	-2.04272	-1.16854	-1.48113	-1.55113	-2.67072	-2.37209	-2.2485	28.4888		28.4888	0.795
532.167	6.08254	6.05767	-6.15225	-6.16618	-0.04219	2.73646	-2.71	28.4294		532.167	-1.87171	1.67987	-1.99171	1.88987	-0.87762	-0.64892	-0.79254	28.4294		532.167	-2.15472	-1.48605	-1.79864	-1.68964	-2.76983	-2.4712	-2.34761	28.4294		28.4294	0.7944
542.217	6.09809	6.09958	-6.15023	-6.16609	-0.05519	2.74762	-2.67839	28.3894		542.217	-1.88773	1.68341	-2.00773	1.89341	-0.89062	-0.67382	-0.77855	28.3894		542.217	-2.26572	-1.56334	-1.87593	-1.75893	-2.86598	-2.56736	-2.44377	28.3894		28.3894	0.79401
552.25	6.08472	6.07144	-6.1455	-6.11193	-0.05291	2.73555	-2.72051	28.33		552.25	-1.87233	1.69252	-1.99233	1.90252	-0.89836	-0.65673	-0.7806	28.33		552.25	-2.39179	-1.57761	-1.8302	-1.9002	-3.01979	-2.72116	-2.59757	28.33		28.33	0.7938
562.3	6.09525	6.08349	-6.14602	-6.14297	-0.05329	2.73894	-2.70827	28.3		562.3	-1.86515	1.68895	-1.98515	1.89895	-0.87527	-0.65743	-0.7821	28.3		562.3	-2.51272	-1.63854	-1.95113	-2.02113	-3.14072	-2.84209	-2.7185	28.3		28.3	0.79361
572.333	6.10091	6.08456	-6.13451	-6.14092	-0.06926	2.72546	-2.68087	28.26		572.333	-1.87809	1.68241	-1.99809	1.89241	-0.89228	-0.6622	-0.80513	28.26		572.333	-2.62872	-1.7743	-2.08689	-2.15689	-3.25672	-2.95809	-2.8345	28.26		28.26	0.79303
582.367	6.09912	6.08833	-6.1324	-6.14877	-0.03037	2.74156	-2.66081	28.2306		582.367	-1.86508	1.6845	-1.98508	1.8945	-0.89519	-0.66108	-0.82183	28.2306		582.367	-2.76018	-2.05634	-2.36893	-2.25993	-3.38818	-3.08955	-2.96597	28.2306		28.2306	0.79257
592.417	6.10535	6.10054	-6.14056	-6.13861	-0.06455	2.72792	-2.72062	28.1906		592.417	-1.88052	1.6914	-2.00052	1.9014	-0.88724	-0.66268	-0.79428	28.1906		592.417	-2.88672	-2.17804	-2.49063	-2.38163	-3.51472	-3.21609	-3.0925	28.1906		28.1906	0.79211
602.45	6.09604	6.08713	-6.13427	-6.13853	-0.0617	2.72319	-2.71615	28.1606		602.45	-1.88888	1.67345	-2.00888	1.88345	-0.90449	-0.67336	-0.80886	28.1606		602.45	-3.00572	-2.22421	-2.4368	-2.5068	-3.62639	-3.32777	-3.20418	28.1606		28.1606	0.79208
612.5	6.11377	6.09831	-6.14708	-6.16994	-0.0403	2.72397	-2.7059	28.1312		612.5	-1.89815	1.66948	-2.01815	1.87948	-0.89819	-0.67344	-0.80283	28.1312		612.5	-3.13572	-2.27154	-2.58413	-2.65413	-3.77372	-3.47509	-3.3515	28.1312		28.1312	0.79205
622.533	6.10369	6.09568	-6.12456	-6.14427	-0.06175	2.72803	-2.72106	28.1012		622.533	-1.8829	1.68115	-2.0029	1.89115	-0.89656	-0.66649	-0.80089	28.1012		622.533	-3.26472	-2.37999	-2.69258	-2.76258	-3.86289	-3.56427	-3.44068	28.1012		28.1012	0.79201
632.583	6.10942	6.09484	-6.13799	-6.13762	-0.07895	2.72785	-2.73451	28.0712		632.583	-1.89932	1.67564	-2.01932	1.88564	-0.90605	-0.68392	-0.82161	28.0712		632.583	-3.38375	-2.46669	-2.77928	-2.84928	-4.01175	-3.71312	-3.58953	28.0712		28.0712	0.79183
642.617	6.10056	6.09504	-6.15423	-6.15112	-0.06239	2.72778	-2.72001	28.0612		642.617	-1.89749	1.6647	-2.01749	1.8747	-0.90422	-0.68092	-0.80905	28.0612		642.617	-3.49372	-2.58568	-2.89827	-2.96827	-4.08786	-3.78924	-3.66565	28.0612		28.0612	0.79163
652.65	6.11327	6.104	-6.14427	-6.13659	-0.06364	2.72674	-2.71901	28.0318		652.65	-1.88337	1.67704	-2.00337	1.88704	-0.90025	-0.67249	-0.80827	28.0318		652.65	-3.58372	-2.70568	-3.01827	-3.08827	-4.20786	-3.90924	-3.78565	28.0318		28.0318	0.79116
662.7	6.10862	6.09953	-6.16058	-6.15344	-0.05327	2.72923	-2.7132	28.0018		662.7	-1.88025	1.67734	-2.00025	1.88734	-0.89671	-0.66604	-0.8125	28.0018		662.7	-3.66372	-2.78954	-3.10213	-3.17213	-4.29172	-3.99309	-3.8695	28.0018		28.0018	0.79084
672.733	6.1044	6.10452	-6.1846	-6.1736	-0.07802	2.73661	-2.69768	27.9782		672.733	-1.88744	1.69414	-2.00744	1.90414	-0.87573	-0.66313	-0.80208	27.9782		672.733	-3.71372	-2.83954	-3.15213	-3.22213	-4.34172	-4.04309	-3.9195	27.9782		27.9782	0.79062
682.783	6.12298	6.11048	-6.1472	-6.13548	-0.05643	2.73372	-2.71189	27.9518		682.783	-1.87388	1.68177	-1.99388	1.89177	-0.89794	-0.66553	-0.80568	27.9518		682.783	-3.72258	-2.8484	-3.16099	-3.23099	-4.35058	-4.05497	-3.93138	27.9518		27.9518	0.79062
692.817	6.12519	6.12334	-6.16102	-6.14983	-0.00105	2.72964	-2.69552	27.9118		692.817	-1.89675	1.66133	-2.01675	1.87133	-0.89576	-0.68542	-0.81493	27.9118		692.817	-3.71569	-2.84151	-3.1541	-3.2241	-4.34369	-4.04808	-3.92449	27.9118		27.9118	0.79062
692.867	6.12988	6.11723	-6.14408	-6.15377	-0.06183	2.72872	-2.70441	27.8824		692.867	-1.86914	1.68665	-1.98914	1.89665	-0.89886	-0.66043	-0.79316	27.8824		692.867	-3.72157	-2.84739	-3.15998	-3.22998	-4.34957	-4.05396	-3.93037	27.8824		27.8824	0.79062
702.9	6.09574	6.10427	-6.15015	-6.15636	-0.06242	2.74712	-2.72435	27.8524		702.9	-1.89426	1.68095	-2.01426	1.89095	-0.91499	-0.67923	-0.81881	27.8524		702.9	-3.71568	-2.8415	-3.15409	-3.22409	-4.34368	-4.04807	-3.92448	27.8524		27.8524	0.79062
712.933	6.10999	6.09907	-6.15896	-6.1543	-0.07329	2.72462	-2.73052	27.8324		712.933	-1.88021	1.68307	-2.00021	1.89307	-0.89607	-0.66503	-0.80356	27.8324		712.933	-3.72129	-2.84711	-3.1597	-3.2297	-4.34929	-4.05368	-3.93009	27.8324		27.8324	0.79062
722.983	6.12521	6.11314	-6.15623	-6.13558	-0.05671	2.73128	-2.71856	27.817		722.983	-1.88338	1.68293	-2.00338	1.89293	-0.89974	-0.67306	-0.8089	27.817		722.983	-3.7157	-2.84152	-3.15411	-3.22411	-4.3437	-4.04809	-3.9245	27.817		27.817	0.79062
733.017	6.1192	6.10269	-6.16521	-6.14808	-0.06818	2.72302	-2.72797	27.7924		733.017	-1.87616	1.67756	-1.99616	1.88756	-0.90124	-0.66585	-0.80661	27.7924		733.017	-3.70987	-2.83569	-3.14828	-3.21828	-4.33787	-4.04226	-3.91867	27.7924		27.7924	0.79062
743.033	6.13922	6.11996	-6.1389	-6.1228	-0.06369	2.75245	-2.69777	27.7624		743.033	-1.87289	1.68145	-1.99289	1.89145	-0.89602	-0.6594	-0.79865	27.7624		743.033	-3.71985	-2.84567	-3.15826	-3.22826	-4.34785	-4.05224	-3.92865	27.7624		27.7624	0.79062
753.03	6.11869	6.10939	-6.15396	-6.16584	-0.07331	2.72915	-2.72175	27.7224		753.03	-1.8866	1.68141	-2.0066	1.89141	-0.90139	-0.68591	-0.81945	27.7224		753.03	-3.71237	-2.83819	-3.15078	-3.22078	-4.34037	-4.04476	-3.92117	27.7224		27.7224	0.79062
763.03	6.11664	6.11186	-6.15984	-6.14704	-0.07743	2.72912	-2.73943	27.693		763.03	-1.88682	1.6858	-2.00682	1.8958	-0.8903	-0.66855	-0.79644	27.693		763.03	-3.72028	-2.8461	-3.15869	-3.22869	-4.34828	-4.05267	-3.92908	27.693		27.693	0.79062
773.03	6.12097	6.11892	-6.16751	-6.16186	-0.05543	2.73131	-2.73431	27.673		773.03	-1.87591	1.69159	-1.99591	1.90159	-0.88919	-0.66467	-0.80354	27.673		773.03	-3.7099	-2.83572	-3.14831	-3.21831	-4.3379	-4.04228	-3.91869	27.673		27.673	0.79062
783.03	6.12018	6.11668	-6.18622	-6.16542	-0.06739	2.75247	-2.70612	27.653		783.03	-1.88071	1.68916	-2.00071	1.89916	-0.8946	-0.65583	-0.79395	27.653		783.03	-3.71124	-2.83706	-3.14965	-3.21965	-4.33924	-4.04362	-3.92004	27.653		27.653	0.79062
793.03	6.12341	6.1132	-6.15184	-6.13201	-0.06854	2.74533	-2.67587	27.643		793.03	-1.86857	1.67268	-1.98857	1.88268	-0.90158	-0.66078	-0.81838	27.643		793.03	-3.71024	-2.83606	-3.14865	-3.21865	-4.33824	-4.04262	-3.91904	27.643		27.643	0.79062
803.03	6.12579	6.11584	-6.14963	-6.14857	-0.06119	2.7335	-2.72016	27.6423		803.03	-1.88589	1.69294	-2.00589	1.90294	-0.89829	-0.67739	-0.81229	27.6423		803.03	-3.71236	-2.83818	-3.15077	-3.22077	-4.34036	-4.04475	-3.92116	27.6423		27.6423	0.79062
813.03	6.12326	6.11584	-6.16442	-6.14164	-0.06019	2.75059	-2.74756	27.633		813.03	-1.88388	1.68077	-2.00388	1.89077	-0.90039	-0.66613	-0.80936	27.633		813.03	-3.70988	-2.8357	-3.14829	-3.21829	-4.33788	-4.04226	-3.91867	27.633		27.633	0.79062
823.03	6.13349	6.11671	-6.15603	-6.14155	-0.06383	2.73662	-2.72531	27.613		823.03	-1.88784	1.67699	-2.00784	1.88699	-0.9058	-0.67126	-0.81423	27.613		823.03	-3.71236	-2.83818	-3.15077	-3.22077	-4.34036	-4.04475	-3.92116	27.613		27.613	0.79062
833.03	6.13129	6.11545	-6.16906	-6.17126	-0.08404	2.7501	-2.75093	27.593		833.03	-1.888	1.68048	-2.008	1.89048	-0.92941	-0.68717	-0.8248	27.593		833.03	-3.7259	-2.82818	-3.14077	-3.21077	-4.33036	-4.04043	-3.91684	27.593		27.593	0.79062
843.03	6.16417	6.12436	-6.15211	-6.151	-0.06689	2.74002	-2.73834	27.583		843.03	-1.88318	1.6757	-2.00318	1.8857	-0.89546	-0.66741	-0.80638	27.583		843.03	-3.70257	-2.82839	-3.14098	-3.21098	-4.33057	-4.04064	-3.91705	27.583		27.583	0.79062
853.03	6.14209	6.12793	-6.15599	-6.15494	-0.06521	2.74684	-2.71209	27.5833		853.03	-1.8867	1.68451	-2.0067	1.89451	-0.90347	-0.67288	-0.80332	27.5833		853.03	-3.7159	-2.82172	-3.13431	-3.20431	-4.3239	-4.03397	-3.91038	27.5833		27.5833	0.79062
863.03	6.12628	6.11966	-6.15571	-6.14809	-0.07073	2.72995	-2.73435	27.5725		863.03	-1.87703	1.69078	-1.99703	1.90078	-0.89178	-0.66399	-0.79705	27.5725		863.03	-3.71236	-2.83818	-3.15077	-3.22077	-4.34036	-4.05043	-3.92684	27.5725		27.5725	0.79062
873.03	6.14577	6.12525	-6.1546	-6.12213	-0.06431	2.75401	-2.72931	27.5634		873.03	-1.86712	1.67277	-1.98712	1.88277	-0.90575	-0.64672	-0.8167	27.5634		873.03	-3.72003	-2.84585	-3.15844	-3.22844	-4.34803	-4.0581	-3.93451	27.5634		27.5634	0.79062
883.03	6.12763	6.12124	-6.15756	-6.15442	-0.0682	2.73678	-2.7265	27.5694		883.03	-1.8809	1.68104	-2.0009	1.89104	-0.90505	-0.67079	-0.80833	27.5694		883.03	-3.71	-2.83582	-3.14841	-3.21841	-4.338	-4.04807	-3.92448	27.5694		27.5694	0.79062
893.03	6.12887	6.11585	-6.14228	-6.15723	-0.07024	2.73308	-2.7311	27.5596		893.03	-1.88145	1.68429	-2.00145	1.89429	-0.90226	-0.66879	-0.80637	27.5596		893.03	-3.71236	-2.83818	-3.15077	-3.22077	-4.34036	-4.05043	-3.92684	27.5596		27.5596	0.79062
903.03	6.12873	6.12112	-6.14185	-6.15928	-0.06569	2.73329	-2.70831	27.5566		903.03	-1.88094	1.68619	-2.00094	1.89619	-0.89356	-0.66707	-0.80748	27.5566		903.03	-3.71236	-2.83818	-3.15077	-3.22077	-4.34036	-4.05043	-3.92684	27.5566		27.5566	0.79062
913.03	6.13648	6.12588	-6.14044	-6.0978	-0.0648	2.7365	-2.72725	27.5496		913.03	-1.87957	1.68169	-1.99957	1.89169	-0.89979	-0.66954	-0.80465	27.5496		913.03	-3.70985	-2.83567	-3.14826	-3.21826	-4.33785	-4.04793	-3.92434	27.5496		27.5496	0.79062
923.03	6.1261	6.12222	-6.13913	-6.11539	-0.06934	2.72195	-2.73393	27.5436		923.03	-1.87971	1.68791	-1.99971	1.89791	-0.88887	-0.66755	-0.804	27.5436		923.03	-3.71024	-2.83606	-3.14865	-3.21865	-4.33824	-4.04831	-3.92472	27.5436		27.5436	0.79062
933.03	6.14133	6.13231	-6.14981	-6.15817	-0.06288	2.74019	-2.71156	27.5336		933.03	-1.8752	1.68857	-1.9952	1.89857	-0.89491	-0.66413	-0.79992	27.5336		933.03	-3.72	-2.84582	-3.15841	-3.22841	-4.348	-4.05808	-3.93449	27.5336		27.5336	0.79062
943.03	6.13315	6.12337	-6.15715	-6.15059	-0.06622	2.73393	-2.73066	27.5336		943.03	-1.8968	1.67082	-2.0168	1.88082	-0.91204	-0.68408	-0.81993	27.5336		943.03	-3.71985	-2.84567	-3.15826	-3.22826	-4.34785	-4.05793	-3.93434	27.5336		27.5336	0.79062
953.03	6.13514	6.11447	-6.16486	-6.14647	-0.07792	2.73381	-2.75113	27.5336		953.03	-1.88929	1.6796	-2.00929	1.8896	-0.90823	-0.67709	-0.81683	27.5336		953.03	-3.72157	-2.84739	-3.15998	-3.22998	-4.34957	-4.05964	-3.93605	27.5336
963.03	6.14882	6.13538	-6.15941	-6.15201	-0.06489	2.73538	-2.72951	27.5336		963.03	-1.90084	1.67499	-2.02084	1.88499	-0.91145	-0.68252	-0.81763	27.5336		963.03	-3.71568	-2.8415	-3.15409	-3.22409	-4.34368	-4.05375	-3.93017	27.5336
Fig 10. Anisotropic shrinkage of expansive soil and red clay. (Secretary of isotropic shrinkage of red clay soil samples)									Fig 10. Anisotropic shrinkage of expansive soil and red clay. (Secretary of isotropic shrinkage on expansive soil samples)							Fig 10. Anisotropic shrinkage of expansive soil and red clay. (Comparison of lateral shrinkage between red clay and expanded clay0				Fig 10. Anisotropic shrinkage of expansive soil and red clay. （Comparison of longitudinal shrinkage between red clay and expanded clay）				Fig 10. Anisotropic shrinkage of expansive soil and red clay. (Comparison of vertical shrinkage between red clay and expansive soils)
Soil sample size	lateral shrinkage	Longitudinal shrinkage	Vertical shrinkage	Percentage reduction of area	Volume shrinkage				Soil sample size	lateral shrinkage	Longitudinal shrinkage	Vertical shrinkage	Percentage reduction of area	Volume shrinkage		Soil sample size	The lateral shrinkage of red clay	The lateral shrinkage of expansive soil		Soil sample size	The longitudinal shrinkage ratio of red clay	The longitudinal shrinkage ratio of expansive soil		Soil sample size	The vertical shrinkage of red clay	The vertical shrinkage of expansive soil
mm	%	%	%	%	%				mm	%	%	%	%	%		mm	%	%		mm	%	%		mm	%	%
200*10*10	5.6	8.4	9.8	13.53	22				200*10*10	3.81	4.42	6.69	9.23	14		20*10*10	5.6	3.81		20*10*10	8.4	4.42		20*10*10	9.8	6.69
200*30*10	8.7	9.9	11.7	17.63	27.2				200*30*10	5.74	6.12	8.62	11.51	17.77		20*30*10	8.7	5.74		20*30*10	9.9	6.12		20*30*10	11.7	8.62
200*50*10	11.1	11.52	13.6	20.83	32.2				200*50*10	7.83	8.2	10.72	15.39	24.46		20*50*10	11.1	7.83		20*50*10	11.52	8.2		20*50*10	13.6	10.72
200*30*30	10.3	11.44	15.5	20.47	32.7				200*30*30	6.79	8.14	12.46	14.38	25.05		20*30*30	10.2	6.79		20*30*30	11.44	8.14		20*30*30	15.5	12.46
200*30*50	10.5	11.85	17.1	20.84	34.2				200*30*50	6.95	8.96	14.37	15.29	27.46		20*30*50	10.5	6.95		20*30*50	11.85	8.96		20*30*50	17.1	14.37
